# Supplementary material for: Novel Autotaxin Inhibitor ATX-1d Significantly Enhances Potency of Paclitaxel—An In Silico and In Vitro Study
Source: Molecules. 2024 Sep 10;29(18):4285. doi: 10.3390/molecules29184285 (PMC11434342; doi:10.3390/molecules29184285)
Supplement: Supplementary file 1 [file molecules-29-04285-s001.zip]

Archive with 1 entries (1 files):
- molecules-3171128-supplementary.pdf
